# Supplementary material for: Integral Membrane Protein 2A Is a Negative Regulator of Canonical and Non-Canonical Hedgehog Signalling
Source: Cells. 2021 Aug 6;10(8):2003. doi: 10.3390/cells10082003 (PMC8394137; doi:10.3390/cells10082003)
Supplement: Supplementary file 1 [file cells-10-02003-s001.zip]

Archive with 1 entries (1 files):
- cells-1307750-supplementary.pdf
